# Supplementary material for: Multitrophic and Multilevel Interactions Mediated by Volatile Organic Compounds
Source: Insects. 2024 Jul 28;15(8):572. doi: 10.3390/insects15080572 (PMC11354320; doi:10.3390/insects15080572)
Supplement: Supplementary file 1 [file insects-15-00572-s001.zip]

Archive with 1 entries (1 files):
- insects-3107640-supplementary.xlsx
