# Supplementary material for: Multitrophic and Multilevel Interactions Mediated by Volatile Organic Compounds
Source: Insects. 2024 Jul 28;15(8):572. doi: 10.3390/insects15080572 (PMC11354320; doi:10.3390/insects15080572)
Supplement: Supplementary file 1 [file insects-15-00572-s001.zip › insects-3107640-supplementary.xlsx]

## Sheet: List of instrumentation and mat
List of instrumentation and materials for studying insect olfactory behavioral responses to plant volatiles
Major compounds	Plants	Insects	Collection of volatiles	Identification of volatiles	Screening of antennal active substances	Measurement of antennal active substances	Behavioral experiments	Directional responses	Field verification experiments	DOI	Reference
Pentadecane, Nonanal, and α-farnesene	Vitis vinifera L.	Lobesia botrana	Headspace adsorption	GC-MS	GC-EAD	-	-	Wind tunnel	-	10.1007/s10886-005-0975-3	[83]
β-pinene, α-pinene and 1,8-cineole	-	Prinobius myardi Mulsant	-	-	-	EAG	-	-	-	10.14214/sf.1305	[93]
(Z)-3-hexenol, (E)-2-hexenol, (E)-2-hexenal, and Hexanal	-	Episyrphus balteatus DeGeer	-	-	-	EAG	-	-	-	10.1007/s10886-008-9434-2	[86]
Dimethyl disulfide, Geraniol, Eucalyptol and Citronellol	Brassica oleracea	Delia radicum	-	-	-	-	-	-	Field verification experiment	10.1007/s10340-016-0792-1	[98]
(Z) and (E)-β-ocimene, Undecane, Decanal, and β-caryophyllene	Salix nigra, Salix viminalis	Nematus oligospilus	-	-	-	-	Y-olfactometer	-	-	10.1007/s10886-015-0637-z	[94]
(Z)-3-hexen-1-ol, 3-methyl-butanol, 1-pentanol, Benzaldehyde, 2-hexanone, S-limonene, (Z)-3-hexen-1-ol and 2-hexanone	Prunus armeniaca	Capnodis tenebrionis	Headspace adsorption	GC-MS	-	-	Y-olfactometer	-	-	10.3389/fphys.2019.00604	[100]
α-pinene, Trimethylindan and Cyclohexylbenzene	Baccharis salicifolia	Macrodactylus nigripes Bates	SPME	GC-MS	-	-	-	-	-	10.15446/acag.v68n3.71063	[99]
p-cymene	Haplopappus foliosus	Haplopappusmyiia gregaria	Headspace adsorption	GC-MS	-	-	-	-	-	10.1016/j.bse.2021.104309	[106]
(S)-linalool, 4,8-dimethyl-1,3,7-nonatriene, (E)-caryophyllene, and (R/S)-(E)-nerolidol	Oryza sativa	Ostrinia furnacalis	Headspace adsorption	GC-MS	GC-EAD	-	-	-	-	10.1007/s10886-016-0788-6	[96]
Trans-4-thujanol	Picea abies	Ips typographus	Distillation	GC-MS	GC-EAD	-	Y-olfactometer	-	-	10.1007/s13595-015-0494-5	[95]
Myrcene, β-phellandrene, Trans-β-ocimene, and Terpinolene	Pinus sylvestris	Thaumetopoea pityocampa	Headspace adsorption	GC-MS	GC-EAD	-	-	-	-	10.1046/j.1439-0280.2003.03014.x	[113]
Nerol, α-campholenol, p-cymene, α-terpineol and Germacrene D	Corylus	Phytoptus avellanae Nal., Myzocallis coryli Goetze	-	GC-MS	-	-	-	-	-	10.1007/s11829-013-9281-0	[91]
(Z)-3-hexenol and (Z)-3-hexenyl acetate	Populus nigra	Lymantria dispar	-	-	-	-	A four-arm olfactometer	-	-	10.1007/s10886-016-0698-7	[97]
(E,E)-α-farnesene, (E)-4,8-dimethyl-1,3,7-nonatriene and (E,E)-4,8,12-trimethyl-1,3,7,11-tridecatetraene	Coffea arabica	Hypothenemus hampei	-	-	-	-	Y-olfactometer, Four-arm olfactometer	-	-	10.1007/s11829-018-9631-z	[101]
3-octanol and 1-octen-3-ol	Non-host volatiles	Thanasimus formicarius	-	-	GC-EAD	-	Walking bioassay, flight trapping	-	-	10.1371/journal.pone.0011063	[87]
Methyl salicylate and Cis-hex-3-en-1-ol	Solanum lycopersicum	Macrosiphum euphorbiae, Aphidius ervi	-	-	-	EAG	-	Wind tunnel	-	10.1080/17429145.2012.727104	[90]
Methyl salicylate, β-myrcene, (3E,7E)-4,8,12-trimethyltrideca-1,3,7,11-tetraene,and α-curcumene	Solanum lycopersicum	Tuta absoluta	-	GC-MS	-	-	Behavioural assays	-	Field verification experiment	10.1127/entomologia/2024/2399	[107]
Undecane, Ethyl benzaldehyde, n-hexadecanoic acid	Solanum lycopersicum	Tuta absoluta, Bemisia tabaci	Headspace adsorption	GC-MS	GC-EAD	EAG	Four-arm olfactometer	-	-	10.1111/een.13012	[104]
4-hydroxy-4-methyl-2-pentanone, 1-hepten-3-one, 1-octen-3-ol, and 3-octanone	Phaseolus vulgaris	Delia platura	-	-	GC-EAD	-	-	-	-	10.1007/s10886-006-9058-3	[85]
Sulcatone	Ailanthus altissima	Lycorma delicatula	-	GC-MS	GC-EAD	-	Y-olfactometer	-	-	10.1093/ee/nvaa080	[102]
(E)-2-hexenyl acetate, (±)-linalool, (E,E)-α-farnesene, (Z)-3-hexen-1-ol, (S)-(-)-α-pinene, and Methyl Salicylate	Medicago sativa	Lygus hesperus	-		-	EAG	Y-olfactometer	-	-	10.1007/s10886-010-9778-2	[89]
2-phenyl ethanol, Methyl salicylate, and Decanal	Malus domestica	Argyresthia conjugella	-	GC-MS	-	EAG	-	-	Field verification experiment	10.1111/j.1570-7458.2006.00359.x	[84]
(E)-4,8-dimethylnona-1,3,7-triene, (E,E)-4,8,12-trimethyltrideca-1,3,7,11-tetraene and (E)-ocimene	Gossypium spp.	Anthonomus grandis	-	-	-	-	Y-olfactometer	-	-	10.1007/s10886-012-0216-5	[88]
Z-3-hexenyl acetate and 2-tridecanone	Triticum aestivum	Sitodiplosis mosellana	-	-	GC-EAD	-	Y-olfactometer	-	-	10.1007/s10886-024-01492-z	[109]
(Z)-3-hexenyl acetate and (E)-β-ocimene	Salix babylonica	Tuberolachnus salignus	Headspace adsorption	GC-MS	-	-	Y-olfactometer	-	-	10.3390/agronomy10091404	[103]
(+/-)-2-hexanol, 3-methyl-3-pentanol and 3,3-dimethyl-1-butanol	Green leaf volatiles	Aleruodicus dispersus	-	-	-	-	Y-olfactometer	-	-	10.1007/s11829-013-9258-z	[92]
Hexyl acetate	Malus pumila Mill	Cydia pomonella	-	-	-	-	Y-olfactometer	Wind tunnel	-	10.1007/s00114-003-0484-6	[82]
(E)-2-hexenal, (Z)-3-hexen-1-ol, 1-octen-3-ol, (Z)-3-hexenyl acetate and (Z)-3-hexenyl butyrate	Phaseolus lunatus	Spodoptera littoralis Boisd	Direct Contact-Sorptive Tape Extraction	GC-MS	-	-	-	-	-	10.1186/s12870-015-0487-4	[111]
α-pinene, 3-carene, γ-terpinene and/or Linalool	Agave Tequilana	Scyphophorus Acupunctatus	-	GC-MS	GC-EAD	EAG	Y-olfactometer	-	-	10.1111/j.1439-0418.2006.01135.x	[110]
Cis-jasmone and Cis-3-hexenyl acetate	Gossypium spp.	Campoletis chlorideae	-		-	EAG	Y-olfactometer	-	-	10.1007/s11829-019-09738-4	[131]
(E)-4,8-dimethyl-1,3,7-nonatriene	Zea mays	Trichogramma bournieri, Cotesia sesamiae	Headspace adsorption	GC-MS	-	EAG	Four-arm olfactometer	-	-	10.1371/journal.pone.0158744	[128]
Linalool and 4,8-dimethyl-1,3,7-nonatriene	Zea mays	Spodoptera frugiperda	-	GC-MS	-	-	Y-olfactometer	-	-	10.1016/j.biocontrol.2012.10.003	[125]
α-pinene, Pseudocumene and Limonene	Fragaria × ananassa Duch.	Tetranychus urticae Koch	-	-	-	-	Y-olfactometer	-	-	10.1007/s10493-023-00852-w	[136]
(E)-4,8-dimethylnona-1,3,7–triene (DMNT) and (E,E)-4,8,12-trimethyltrideca-1,3,7,11-tetraene (TMTT)	Anacardium occidentale	Diaphorina citri	Headspace adsorption	GC-MS	-	-	Behavioural assays	-	-	10.1007/s10886-018-0937-1	[130]
1-butyl butylate, 1-hexyl acetate and 1-butyl esanoate	Malus pumila	Psyttalia concolor	Solid phase microextraction	GC-MS	GC-EAD	-	-	-	-	10.1016/j.biocontrol.2012.10.010	[122]
β-phellandrene and (E)-β-ocimene, the sesquiterpenoids (-)-β-bourbonene, β-ylangene, and (E,E)-α-farnesene, the alcohols Linalool, Myrtenol, and (E)(-)-pinocarveol, the ketones (E)-pinocamphone and (Z)-pinocamphone, and the ester Methyl salicylate	Juglans regia	Meliboeus ohbayashii	Solid phase microextraction	GC-MS	-	-	-	-	-	10.25100/SOCOLEN.V46I1.8649	[132]
Myrcene, (+)-3-carene, β-caryophyllene,(+)-α-pinene and Limonene	Pinus armandii	Dendroctonus armandi	Headspace adsorption	GC-MS	-	-	Y-olfactometer	-	-	10.3724/SP.J.1011.2011.00338	[119]
Methyl salicylate	Brassica oleracea	Cotesia glomerata, Cotesia rubecula, Pieris caterpillars	Headspace adsorption	GC-MS	-	-	-	Wind tunnel	Field verification experiment	10.1111/j.1365-2435.2009.01570.x	[118]
(-)-germacrene D, (-)-β-caryophyllene, Methyl salicylate, E-β-ocimene and (3E)-4,8-dimethyl-1,3, 7-nonatriene	Fragaria × ananassa Duch.	Anthonomus rubi	Headspace adsorption	GC-MS	Single-cell recording	-	-	-	-	10.1093/chemse/bji012	[116]
Nonanal, (Z)-3 hexenyl acetate, (E)-β-ocimene and (R)-(+)-limonene	Gossypium hirsutum	Spodoptera littoralis	-	-	-	-	-	Wind tunnel	-	10.3389/fevo.2015.00056	[127]
β-ocimene	Camellia sinensis	Ectropis obliqua	-	GC-MS	-	-	Behavioural assays	-	-	10.1111/pce.14174	[134]
(E)-4,8-dimethyl-1,3,7-nonatriene (DMNT)	Ulmus minor	Oomyzus gallerucae	-	GC-MS	-	-	-	-	-	10.1016/j.baae.2011.06.002	[120]
Methyl salicylate and 2-phenylethanol	Glycine max	Coccinella septempunctata, Aphis glycines, Chrysoperla carnea, syrphid flies	Headspace adsorption	GC-MS	GC-EAD	-	-	-	Field verification experiment	10.1007/s10886-005-5923-8	[117]
Acetic acid (AA) and 2-phenylethanol (PET)	Malus pumila Mill	Aphis pomi, Dysaphis plantaginea	Headspace adsorption	PTR-ToF–MS	-	-	-	Wind tunnel	-	10.1007/s10886-021-01288-5	[133]
α-pinene, β-myrcene, (Z)-3-hexenyl acetate, Limonene, (E)-ocimene, Linalool, DMNT, (E)-β-farnesene, TMTT and Indole	Zea mays	Polybia fastidiosuscula	-	-	-	-	Y-olfactometer	-	-	10.1111/jen.12378	[129]
(Z)-3-hexenal, (E)-2-hexenal, (Z)-3-hexen-1-ol, (E)-2-hexen-1-ol, (Z)-3-hexen-1-yl acetate and 1-hexyl acetate	Triticum aestivum	Aelia acuminata	-	GC–MS	-	-	Y-olfactometer	-	-	10.1111/jen.12997	[135]
Linalool and Benzyl nitril	Camellia sinensis	Ectropis obliqua	-	-	-	-	Y-olfactometer	-	-	10.1007/s10886-014-0502-5	[126]
(Z)-3-hexen-1-ol, 4,8-dimethyl-1,3,7-nonatriene, and 3-octanone	Phaseolus vulgaris	Trialeurodes vaporariorum	Headspace adsorption	GC–MS	-	-	-	Wind tunnel	-	10.1023/A:1024218729423	[114]
Linalool (Z)-3-hexenyl acetate, and Geraniol	Glycine max	Leguminivora glycinivorella	-	-	-	-	Y-olfactometer	-	-	10.1177/1934578x1300800329	[124]
(Z)-3-hexene-1-ol	Ricinus communis	Anomala corpulenta	-	-	-	EAG	Y-olfactometer	-	-	10.5846/stxb201207080959	[123]
Gas chromatography-mass spectrometry: GC - MS. Solid phase microextraction: SPME. Proton transfer reaction - time of fight - mass spectrometry: PTR-ToF–MS. "-" indicates null.
